# Supplementary material for: Blood flow patterns in mice are regulated by interpericyte tunneling nanotubes connecting functionally-opposite neuronal areas
Source: Nat Commun. 2026 Apr 13;17:5141. doi: 10.1038/s41467-026-71804-2 (PMC13250102; doi:10.1038/s41467-026-71804-2)
Supplement: Supplementary file 9 — Source Data [file 41467_2026_71804_MOESM9_ESM.xlsx]

## Sheet: Fig 1I
Faster	Slower
54.6584	22.6281
169.855	152.998
4.2234	0
140.333	70.674
37.4789	0
91.8874	44.0461
154.457	101.175
251.078	173.061
200.337	75.7119
182.521	139.245
166.833	113.4
160.504	145.603
198.179	114.642
56.7164	15.1851
40.8249	36.3095
99.3517	2.84199
41.7923	0
61.0975	30.897
162.919	155
257.655	132.712
230.135	101.368
284.114	221.489
20.5808	10.2971
122.689	44.0577
163.712	50.8576
115.008	83.3613

## Sheet: Fig 1J
Faster	Slower
1.21994	1.09414
0.149474	0
0.764416	0.672277
0.48042	0
0.757731	0.401135
1.03189	0.702835
1.73865	0.94543
1.94536	1.26783
1.38248	1.08663
0.973907	0.566387
1.01863	0.971695
1.25703	0.652681
0.692642	0.19596
0.567021	0.389834
0.710029	0.406828
0.530033	0
1.251	0.464141
1.36985	1.36097
1.96199	1.10639
2.43955	1.22112
1.75222	1.35444
0.291346	0.217892
0.948291	0.61646
1.17971	0.414395
1.16714	0.797718

## Sheet: Fig 1O
Faster	Slower
72.7513	66.4685
51.0833	35.5857
79.654	79.2079
93.4947	59.2287
26.7241	5.53388
57.7875	29.3706
24.8498	16.1153
50.98	46.6083
135.374	112.57
114.881	111.493
234.118	224.958
16.276	12.3588
58.2256	56.2863
101.587	93.5045
85.295	83.1987
67.5676	44.6002
51.4831	38.374
81.6894	57.1307
64.4587	60.4242

## Sheet: Fig 1P
Faster	Slower
0.537866	0.365614
0.378481	0.156429
0.667191	0.657011
0.782488	0.672105
0.22384	0.050071
0.637709	0.567625
0.708235	0.406859
1.06995	0.801278
1.3113	1.01092
2.51358	2.41034
0.340389	0.25528
0.820425	0.666876
0.796513	0.790886
1.04755	0.680786
0.918932	0.743456
0.526436	0.332625
0.71476	0.423272
0.782163	0.682219

## Sheet: Fig 1Q
IPTNT-connected	Non-connected
32.0303	6.28284
16.8569	15.4977
4.2234	0.446115
69.6593	34.266
37.4789	21.1902
47.8414	28.4169
53.2811	8.73442
78.0172	4.37175
124.625	22.8033
43.2763	3.38766
53.433	9.15981
14.901	3.91729
83.5365	1.93934
41.5314	8.08275
4.5154	2.0963
96.5097	22.9673
41.7923	13.1091
30.2005	24.5587
7.9195	4.03444
124.943
128.767
62.6247
10.2837
78.6314
112.855
31.6471

## Sheet: Fig 1R
IPTNT-connected	Non-connected
0.125795	0.172253
0.149474	0.222052
0.0921388	0.01018
0.48042	0.110383
0.356595	0.17377
0.329054	0.070083
0.79322	0.301377
0.677528	0.268673
0.295849	0.300382
0.40752	0.103242
0.0469393	0.085109
0.604354	0.153549
0.496682	0.005627
0.177187	0.366763
0.3032	0.175476
0.530033	0.193811
0.786862	0.291488
0.008874	0.099944
0.8556
1.21844
0.39778
0.0734539
0.33183
0.765318
0.369422

## Sheet: Fig 2D
Cap 1 (slower)	Cap 2 (faster)
1.40893	-1.77719
1.82712	0
2.45077	0
0.621954	-1.65187
0.817498	0
0	-1.28871
0	-1.19361
-1.12086	0.991465
0.974187	0.23267
-0.0676168	-0.639231

## Sheet: Fig 2E
IPTNT-connected	Non-connected
0.989137	0.628674
0.822627	1.20077
1.41942	0.781207
0.928591	0.982545
2.1713	1.5179
0.372059	0.120993
2.57021	0.884488
0.95637	1.59828
0.530088	0.918
0.622877	1.60038
1.61134	1.01197
0.622722	0.96813
0.93978	0.801589
3.18611	0.0819229
1.82712	0.681163
2.45077	0.0421775
2.27382	0.738702
0.817498	1.22501
1.28871	0.753071
1.19361	0.810098
2.11233	0.693924
0.741518	0.0189522
0.571614	0.880145
	0.0259859
	0.710435
	0.105328
	0
	0.655701
	0.177783
	0.656635

## Sheet: Fig 2H
Cap 1	Cap 2
2.5414	-1.716
1.65879	-1.40949
0.667477	-1.48563
-0.108788	-1.85578
0.299018	-1.44088
1.07925	-0.43632
0.861174	-1.45521
0.849994	0
0.986846	-0.614274
0.27235	-0.146691
1.91959	-0.998386
1.68722	-0.666577
-0.645647	-0.728393
0.588825	-0.699843
1.96752	-0.325681
0.457321	-2.16707
-0.107449	-1.01751
0.883275	0.035832
0	0
-0.804163	-0.930416
1.49012	-0.654466
0.999901	0
1.01793	0.0973482
0.698719	-0.827948
0.486752	0
0	-0.688118
0.693584	-0.778566
0.545834	0.0758787
0.416334	0.0806967
0.0442852	-1.58645
0.78028	-0.816152
1.64523	-1.75013
2.00659	-0.958729
0.950513	-0.87472
0.042825	-0.281969
0.267217	-0.966698
0.566557	-0.676704
2.35942	-0.140558
0.0216931	-0.605439
0.867691	-0.270356
1.36425	-0.364419
0.840585	-1.56631
1.94566	0.894926
0.747023	-0.818483
0	-0.87657
-0.0850863	-0.936454
0.86981	-0.750573
-0.00142898	-1.50027
0.613818	0.0237896
1.64635	0.984224
0.94231	-1.8229
0.221722	0.214704
0.881179	-1.79625
0	0
0.78338	-1.55799
0.0408589	-0.677976
1.71711	-0.864707
-0.293163	-0.521791
-0.468368	-0.923731
0.710843	-0.895613
0.91758	0.298172
2.6272	0.0639668
-0.382842	-3.09655
3.46415	3.06333
2.89556	2.42776
0.995529	-0.109176
2.97498	-0.911814
0.91384	-0.847044
0.178587	0
-2.08227	-2.72985
0.700356	0.0846385
-0.0564548	-1.16001
-1.89578	-3.42461
1.58511	0
0.852875	0.848959
0.958068	0
1.59378	0
0.973567	0
0.794516	0.09637
0.881407	0
1.78888	1.74979
0.782979	-0.80994
0.95774	0
1.59429	-0.21501
0	-0.87035
-0.76294	-0.94985
0.840652	0.824632
0.798153	0
0.438767	0
0.136072	-0.07495
0.879674	0.712135
1.61866	1.08523
0.882732	0.098051
0.842166	-0.95887
0.026187	-0.99419
0.043488	-0.08583
1.75876	0.013993
-0.04963	-0.12427
0.790611	-0.19418
-0.03104	-0.04651
0.559052	0.072705
-0.06674	-0.81333
-0.8898	-0.99449
0.094741	-2.437
-0.99853	-1.95173
0.998279	-1.69926
0.915212	-0.08286
0.076425	0
0.833446	0
0.749406	-1.7874
0.845332	-0.87874
-0.08131	-0.1395
0.94434	-0.10343
0.979474	-0.79437
0.04847	-0.15413
0.867614	-0.97977
-0.68686	-1.63658
0.768477	0
0.9225	-0.99896
0.99842	-0.92476
0.772816	-1.38723
-0.81597	-0.91754
0.048706	-0.9286
0.100693	-0.99619
0.858338	0
0	0
0	0
0	-0.98573
0	-0.76812
0.737164	0.02429
-0.02818	-0.09221
0.930097	0.928555
-0.79781	-0.81437
0.17008	-1.12314
0.9088	-0.02258
0	-1.63482
-0.80589	-0.94116
0	-0.74515
0.727214	0.166195
0.727214	-0.05146
0.924831	-0.99931
0	-0.92979
1.75413	0.940002
0.883583	0.848
0.748587	-0.80903
0	-0.96921
0	0
0.878302	0.02603
0.773315	-0.99264
0.907338	0.747719
0.128438	-0.09085
0.987601	-1.01655
-0.16831	-0.80246
0.783325	-0.85941
0	-0.64064
0.085587	-0.06552
1.67908	0.189182
0.047916	-0.85757
-0.05797	-0.93556
0.73639	-0.92003
1.78404	1.01554
1.98922	-0.03493
0.053244	-0.94476
0.747947	-0.01784
0.880697	0
0.92871	0
0.811428	0
0	-0.05306
0.680681	-0.81904
-0.0018	-0.87162
-0.20734	-0.86077
-0.92174	-0.99761
0	-0.76198
0.105952	0.006806
1.90444	0.768663
0.760616	0
0.998224	-0.98929
0.234455	-0.0072
0.953332	0
0	-0.82698
0.82304	0.779831
0.702285	-0.86601
0	-0.83872
0	-0.9951
0	0
0.713308	0
0	-0.979
0.958803	-0.82169
0	-0.73245
0	-0.93404
0	-1.76382
-1.05309	-1.68705
0.078637	-0.9511
-1.73989	-1.82426
0	0
0	0
0	-0.0511
0	0
0	0
0.997742	-0.93749
0	-0.73034
0.626965	0.595805
0.820259	0.778401
-0.04383	-0.95224
1.73708	-0.98909
0.043483	-0.9554
0	-1.90147
-0.90595	-1.72404
0.797759	0
0.984936	0.008064
0.970891	0.106379
0.895529	0
0	-0.75333
0.806671	0.021405
-0.01708	-0.90461
-0.10455	-0.90712
0.809414	-0.93946
0.035369	-0.79182
-0.89667	-1.8403
0	-0.74922
0.190211	0.063892
0.698647	0
-0.18103	-0.98066
0.939431	0.900728
-0.73922	-0.99564
-0.08982	-0.91707

## Sheet: Fig 2I
IPTNT-connected	Non-connected
4.2574	0.246653
3.06828	0.542591
2.15311	0.884008
1.74699	0
1.7399	0.143162
1.51557	0
2.31639	0
0.849994	0.808518
1.60112	0
0.419041	0.133163
2.91798	2.02509
2.35379	0.0546048
0.082746	0.155673
1.28867	0
2.2932	0.913989
2.62439	0
0.910063	0
0.847443	0
0	0.109956
0.126253	0.769722
2.14458	1.05581
0.999901	1.46292
0.920587	0.157991
1.52667	0
0.486752	0.590825
0.688118	0.0125935
1.47215	0.703249
0.469956	1.62779
0.335638	0.983329
1.63073	0.758569
1.59643	0.197501
3.39536	0
2.96532	0.128034
1.82523	0
0.324794	1.75316
1.23391	0
1.24326	0
2.49998	0.187745
0.627132	0
1.13805	0
1.72867	0.65822
2.4069	0
1.05074	0.575765
1.56551	0.0580166
0.87657	0
0.851368	1.74543
1.62038	0.757026
1.49884	0
0.590029	0.835287
0.662129	0.835287
2.76521	0.9202
0.00701829	0.714246
2.67743	1.79598
0	0.984562
2.34137	0
0.718835	0.641388
2.58182	1.83003
0.228628	0
0.455363	0
1.60646	0.910292
0.619407	0.353316
2.56323	0
2.71371	0.0356254
0.400819	0
0.467797	0.037376
1.1047	0
3.8868	1.64665
1.76088	0.746159
0.178587	0
0.647573	0.065708
0.615717	0
1.10355	0.940126
1.52882	1.70907
1.58511	1.65779
0.003916	0.903551
0.958068	2.5518
1.59378	1.74125
0.973567	0.053936
0.698145	0.053654
0.881407	0.172997
0.039096	0.852656
1.59292	1.9449
0.95774	0.090814
1.8093	0.313614
0.870346	3.59957
0.186906	1.80244
0.01602	0.062172
0.798153	1.1138
0.438767	0.906558
0.211027	0.742545
0.167539	0.83321
0.53343	0.185933
0.784681	0.045443
1.80104	0.061832
1.02038	0.901085
0.129314	0.67425
1.74477	1.14085
0.074647	2.82756
0.984788	0.765255
0.015466	0.878277
0.486347	1.75859
0.746587	2.44057
0.104691	0.052737
2.53174	0.701888
0.953201	0.015953
2.69754	0.189951
0.998072	1.04233
0.076425	1.49215
0.833446	1.5954
2.53681	0.049396
1.72408	0.072403
0.058188	0.017114
1.04777	0
1.77385	1.71446
0.202597	1.78664
1.84739	1.74812
0.949723	1.70399
0.768477	0.925828
1.92146	0
1.92318	0
2.16005	0
0.101569	0
0.977309	0.081039
1.09688	1.73251
0.858338	0.917046
0	0.18608
0	0.740369
0.985732	0.733846
0.768124	0.032648
0.712874	1.04639
0.064029	0.204908
0.001542	1.45394
0.016555	0.877703
1.29322	0.06541
0.931384	1.81791
1.63482	2.04195
0.135263	2.6356
0.74515	0.09752
0.561019	1.87389
0.778678	0.135623
1.92414	0.240987
0.92979	0.985248
0.81413	0
0.035583	0.02286
1.55761	0.751907
0.969209	0.261128
0	0.727339
0.852272	0.703065
1.76596	0.694661
0.159619	0.959345
0.219292	0.759734
2.00415	0.129996
0.634147	0.810227
1.64274	0.199104
0.640641	0.95472
0.15111	0.193829
1.4899	0.831932
0.905488	2.59472
0.877589	0.1441
1.65642	1.03337
0.7685	0.074115
2.02416	0.012785
0.998004	1.8874
0.765783	0.856015
0.880697	0.058835
0.92871	0.003384
0.811428	0.057842
0.05306	0.247273
1.49972	2.4629
0.869821	0.06099
0.653432	0.930886
0.075871	0.994401
0.761984	0.198679
0.099147	0.69501
1.13578	1.0963
0.760616	2.31253
1.98751	0
0.241659	0.776272
0.953332	0
0.82698	0
0.043209	0
1.56829	0.119355
0.838716	1.9141
0.995095	0
0	0.135259
0.713308	0.176833
0.978999	0.183704
1.78049	0.978965
0.732446	0
0.934036	0.163211
1.76382	0
0.633958	0
1.02973	0.849671
0.084373	0.880504
0	0.061529
0	0.487998
0.051103	2.45607
0	0.931344
0	0.100486
1.93523	0.037776
0.730344	0.2811
0.03116	0.017645
0.041858	0
0.908401	0.998936
2.72617	1.59594
0.998886	0.063475
1.90147	0.965812
0.818091	1.81004
0.797759	1.03558
0.976872	0.003946
0.864513	0.898027
0.895529	0.842404
0.753329	1.15966
0.785266	0.747661
0.887529	0.989088
0.802571	2.59252
1.74888	0.905651
0.827184	1.7309
0.943635	0.454098
0.749219	1.83458
0.126319
0.698647
0.799632
0.038702
0.256416
0.827254

[truncated: 94 more sheets: Fig 3D, Fig 3E, Fig 3F, Fig 3G, Fig 3J, Fig 4A, Fig 4B, Fig 4I, Fig 4J, Fig 4K, Fig 5C, Fig 5D, Fig 5E, Fig 5F, Fig 5I, Fig 5J, Fig 5K, Fig 5L, Fig 5O, Fig 5P …]
